# Supplementary material for: Novel Genetic Variants for Cartilage Thickness and Hip Osteoarthritis
Source: PLoS Genet. 2016 Oct 4;12(10):e1006260. doi: 10.1371/journal.pgen.1006260 (PMC5049763; doi:10.1371/journal.pgen.1006260)
Supplement: S1 Table — (XLSX) [file pgen.1006260.s002.xlsx]

## Sheet: Supplementary Table 1.
Table S1a. Baseline characteristics of the studies included in the analyses of minimal Joint Space Width
	Characteristics
Cohort Studies	Female (%)	Age (year)	Height (cm)	BMI (kg/m2)	mJSW (mm)	N
Discovery
RS-I	0.59	67.7(7.8)	167.6 (9.3)	26.3 (3.6)	3.80(0.8)	4773
RS-II	0.54	64.8 (7.9)	168.6 (9.2)	27.2 (3.9)	4.38 (0.9)	1750
SOF	1	70.9 (5)	159.5 (5.8)	26.9 (4.7)	2.96(0.5)	2612
MrOS	0	77.2 (5.3)	173.8 (6.7)	27.4 (4)	3.30 (0.7)	3266
Twins-UK	1	53.4 (7.7)	163 (6.8)	25.1 (4)	3.21 (0.7)	612
Total						13013
Replication
GOAL	0.48	66.6 (7.9)	166.5 (9.1)	29.3 (5.3)	3.29 (1.1)	3131
CHECK	0.79	55.9 (5.2)	169.5 (8.3)	26.4 (4.6)	3.5 (0.9)	815
GOGO	0.8	69.2 (8.6)	162.0 (8.4)	28.5 (6.1)	3.2 (0.8)	838
Chingford	1	62.0 (5.9)	161.6 (5.9)	25.4 (4)	3.62 (0.7)	589
JoCo	0.6	66.4(8.9)	164.9(9.6)	29.5(5.6)	3.37(0.8)	422
GARP	0.82	60 (6)	168.0 (6.8)	26 (5.3)		312
Nottingham	0.62	67.7 (9.2)	166.7 (5.3)	27.2 (4.6)	NA	2120
Total						8227
Abbreviations: K/L = Kellgren and Lawrence score, JSN = Joint Space Narrowing, THR = Total Hip Replacement. Values are expressed as
means with standard deviations (SD) or percentages %
Table S1b. Studies included in the hip OA analysis including the hip OA definition used
Cohort Studies	Ncases	Nr.controls	Hip OA definition
Treat-OA
arcOGEN stage 1	1728	4896	THR/ clinical OA
deCODE	1423	31385	THR/ clinical OA
EGCUT	64	2531	THR/ clinical OA
GARP	106	1671	pain+KL≥2
RS	960	6192	KL≥2 /THR
TwinsUK	68	228	KL≥2 /THR
SOF	243	2185	KL >=2/mJSW <=2.5 mm/JSN >=2 & osteophyte grade >=1
MrOs	411	2512	KL >=2│THR
JoCo	265	586	KL >=2│THR
GoGo	359	539	Pain+(Osteophytes│JSNaxial│THR)
Nottingham	1381	739	KL >=2│THR
CHECK	291	547	K/L ≥2 │THR
GOAL	1263	1821	Pain+ K/L ≥2 │THR
Chingford	88	657	K/L ≥2 │THR
TOTAL	8650	56489
Abbreviations: K/L = Kellgren and Lawrence score, JSN = Joint Space Narrowing, THR = Total Hip Replacement. Values are expressed as
means with standard deviations (SD) or percentages %
