# Supplementary material for: Novel Genetic Variants for Cartilage Thickness and Hip Osteoarthritis
Source: PLoS Genet. 2016 Oct 4;12(10):e1006260. doi: 10.1371/journal.pgen.1006260 (PMC5049763; doi:10.1371/journal.pgen.1006260)
Supplement: S2 Table — (XLSX) [file pgen.1006260.s003.xlsx]

## Sheet: Supplementary Table 2.
Table S2. Quality control and inclusion criteria
				SNP inclusion criteria
Study	Genotyping platform(s)	Genotype calling algorithm	Genotyping center	Call rate (%)	MAF (%)	HWE P-value	SNPs meeting inclusion criteria	Other criteria
Discovery
RS-I	Illumina HumanHap 550K V.3 Duo	BeadStudio	Genetic Lab, Department Internal Medicine, Erasmus MC, NL	≥ 97%	≥ 1%	≥ 10-6	512349	1) sex mismatch with typed X-linked markers, 2) excess autosomal heterozygosity > 0.336~ FDR > 0.1%, 3) duplicates and/or first or second degree relatives using IBS
RS-II	Illumina HumanHap 550K V.3 Duo	BeadStudio	Genetic Lab, Department Internal Medicine, Erasmus MC, NL	≥ 97%	≥ 1%	≥ 10-6	466389	probabilities > 97% from PLINK, 4) ethnic outliers using IBS distances > 3SD from PLINK
MrOS	Illumina HumanOmni1 Quad	BeadStudio	Broad Institute	≥ 97%	≥ 1%	≥ 10-4	740713	1) genotypic sex mismatch, 2) relatedness by estimated IBD, 3) gross chromosomal abnormalities by BAF in > 5 chromosomes, 4) non-European ethnic outliers from PCA
SOF	Illumina HumanOmni1 Quad	BeadStudio	Broad Institute	≥ 97%	≥ 1%	≥ 10-4	740713	1) genotypic sex mismatch, 2) relatedness by estimated IBD, 3) gross chromosomal abnormalities by BAF in > 5 chromosomes, 4) non-European ethnic outliers from PCA
TwinsUK	HumanHap610Q, 1M-Duo, and 1.2M-Duo	Illuminus (1)	Wellcome Trust Sanger Institute, Hinxton, UK	≥ 98%	≥ 1%	≥ 10-6	303940	1) Autosomal heterozygosity ≥ 2 SD from mean, 2) non-European ancestry from PCA with HapMap3 populations, 3)sample mismatch based on IBD probabilities
Replication in silico
GARP	Illumina Infinium 660W-Quad	Beadstudio	Genetic Lab, Department Internal Medicine, Erasmus MC, NL	≥ 99%	≥ 5%	≥ 10-4	NA	NA
GOGO	Illumina HumanHap550	BeadStudio	David H. Murdock Research Institute (Kannapolis, NC)	≥ 99%	≥ 5%	≥ 10-5	478118	1) Sex discordance based on Y chromosome call rate and X chromosome homozygosity estimate, 2) excess autosomal heterozygosity, 3) non-European outliers based on multi-dimensional scaling with HapMap populations, 4) misspecified family relationships and sample mismatch based on estimated IBD
Chingford	Illumina HumanHap610Q	Illuminus (1)	Wellcome Trust Sanger Institute, Hinxton, UK	NA	≥ 1%	≥ 10-6	NA	1) Autosomal heterozygosity ≥ 2 SD from mean, 2) non-European ancestry from PCA with HapMap3 populations, 3)sample mismatch based on IBD probabilities
JoCo	Illumina Infinium 1M Duo	BeadStudio	Expression Analysis Inc. (Durham, NC)	NA	≥ 0.5%	≥ 10-4	NA	1) sex/gender mismatch , 2) First-degree relative, 3) disagreement between reported and genotypic race
Replication de novo
GOAL	KASPar chemistry, which is a competitive allele-specific PCR SNP genotyping system using FRET quencher cassette oligos.	NA	Kbiosciences, Hoddesdon, UK	NA	NA	NA	NA	NA
CHECK	Sequenom iPLEX and Taqman allelic Discrimination		Genetic Laboratory Department, Internal Medicine, Erasmus	NA	≥ 1%	≥ 10-6	18	NA
Nottingham	KASPar chemistry, which is a competitive allele-specific PCR SNP genotyping system using FRET quencher cassette oligos.	NA	Kbiosciences, Hoddesdon, UK	NA	NA	NA	NA	NA
