# Supplementary material for: Novel Genetic Variants for Cartilage Thickness and Hip Osteoarthritis
Source: PLoS Genet. 2016 Oct 4;12(10):e1006260. doi: 10.1371/journal.pgen.1006260 (PMC5049763; doi:10.1371/journal.pgen.1006260)
Supplement: S3 Table — (XLSX) [file pgen.1006260.s004.xlsx]

## Sheet: Supplementary Table 3.
Table S3. Analysed SNPs in discovery and replication cohorts
	Discovery cohorts								Replication cohorts
	RS-I & RS-II		MrOS		SOF		Twins-UK		GARP		JoCo		GOGO	Chingford	GOAL	CHECK	Nottingham
SNPs	Geno	Imp Q	Geno	Imp Q	Geno	Imp Q	Geno	Imp Q	Geno	Imp Q	Geno	Imp Q	Geno	Geno	Geno	Geno	Geno
rs10471753	0	0.998	0	0.998	0	0.998	0	0.995	0	0.995	0	1	2	NA	1	1	NA
rs10495106	0	0.985	0	0.99	1	0.999	0	0.931	0	0.937	1	1	2	2	1	1	NA
rs10948155	1	0.995	0	0.981	0	0.981	1	0.997	0	0.998	1	0.995	1	1	1	1	NA
rs11045356	1	0.998	0	0.934	0	0.934	1	0.815	0	0.982	1	0.998	1	1	NA	NA	NA
rs11880992	0	0.989	0	0.992	0	0.992	0	0.977	0	0.987	0	0.979	2	2	NA	NA	NA
rs12206662	0	0.49	0	0.718	0	0.718	NA	NA	0	0.516	0	0.506	NA	2	1	1	1
rs13148031	0	0.998	0	0.998	0	0.998	0	0.988	0	0.992	0	0.995	2	2	1	1	NA
rs2061109	0	0.967	0	0.996	0	0.996	0	0.97	0	0.958	0	0.958	2	2	NA	NA	NA
rs2236995	1	0.998	0	0.987	0	0.987	1	0.997	1	1	1	1	1	1	NA	1	1
rs2703529	1	0.995	1	NA	1	0.996	1	0.995	0	0.998	1	0.995	1	1	1	1	NA
rs2862851	0	0.991	0	0.998	0	0.998	1	0.995	0	0.994	0	0.994	2	2	1	1	1
rs4837613	0	0.957	0	0.957	0	0.957	NA	NA	NA	NA	0	0.965	2	NA	1	1	NA
rs496547	0	0.998	0	0.987	0	0.987	0	0.982	0	0.995	0	0.999	NA	NA	1	1	NA
rs6429001	1	0.994	1	NA	0	0.992	1	0.975	1	1	1	0.999	1	1	NA	NA	NA
rs6437120	0	0.985	0	0.978	0	0.979	0	0.791	0	0.981	0	0.992	2	2	1	NA	NA
rs6592847	0	0.868	0	0.886	0	0.886	NA	NA	NA	NA	1	0.989	NA	2	NA	NA	NA
rs717433	0	0.911	0	0.974	0	0.974	0	0.971	0	0.9	0	0.958	2	2	NA	NA	NA
rs7739938	0	0.346	0	0.446	0	0.446	NA	NA	0	0.406	0	0.374	2	NA	1	1	NA
Geno= method of genotyping of the SNPs. 1= directly genotyped; 0=imputed SNPs, 2= proxy SNP.Details on the analysed proxy SNPs for GoGo and Chingford are given in supplemental table 3b
ImpQ= Imutation quality. This is availble for those cohorts that used imputation
NA= Not available
