# Supplementary material for: Novel Genetic Variants for Cartilage Thickness and Hip Osteoarthritis
Source: PLoS Genet. 2016 Oct 4;12(10):e1006260. doi: 10.1371/journal.pgen.1006260 (PMC5049763; doi:10.1371/journal.pgen.1006260)
Supplement: S4 Table — (XLSX) [file pgen.1006260.s005.xlsx]

## Sheet: Supplementary table 4
Table S4: Results from the GCTA analysis on chromosome 6
	GWAS results			GCTA analysis
SNP	BETA	SE	P-value GWAS	BETA	SE	Adjusted	P-value adjusted
rs10948155	-0.0722	0.0108	2.064e-11	-0.0555134	0.0104814	rs12206662	1.1814e-07
rs12206662	-0.1495	0.0236	2.334e-10	-0.110997	0.0229107	rs10948155	1.26768e-06
