# Supplementary material for: Novel Genetic Variants for Cartilage Thickness and Hip Osteoarthritis
Source: PLoS Genet. 2016 Oct 4;12(10):e1006260. doi: 10.1371/journal.pgen.1006260 (PMC5049763; doi:10.1371/journal.pgen.1006260)
Supplement: S5 Table — (XLSX) [file pgen.1006260.s006.xlsx]

## Sheet: supplementary table 5
Table S5: Results from the GRAIL analysis
Table S5A: Keywords Describing Functional Connections
'pthrp''igfbp''alpha''growth' 'mullerian' 'hormone' 'transforming' 'parathyroid' 'heavy' 'sulfate' 'bone' 'factor' 'heparan' 'osteoblast' 'histone' 'inter' 'loop' 'insulin' 'serum''inhibitor'
Supplementary Table 5B: Prioritized genes from GRAIL analysis
GRAIL data for selected genomic regions				GRAIL Results
SNP	Chr	SNP location	Nearest genes	Gene	GRAIL P-value
rs2862851	2	70712802	TGFA	TGFA	0.118833
rs11177	3	52721305	GNL3	ITIH3	0.347587
rs2236995	4	1704542	SLBP	SLBP	0.0697513
rs10471753	5	67818952	PIK3R1	PIK3R1	0.407896
rs10948155;rs12206662	6	44687957	SUPT3H; RUNX2	RUNX2	0.142649
rs9350591	6	76241527	FILIP1; SENP6	MYO6	0.943932
rs788748	3	52721305	IGFBP3	IGFBP3	0.00436771
rs496547	11	118576463	TRH; DDX6	DDX6	1
rs10492367	12	28014970	KLHL42;PTHLH	PTHLH	0.00646497
rs835487	12	105060767	CHST11	CHST11	0.155139
rs11880992	19	2176403	DOT1L	AMH	0.24009
rs6094710	20	46095649	ZMYND8;NCOA3	SULF2	0.0240258
Table S5C: Enrichment p-values from GRAIL analysis for individual genes
Gene	GRAIL P-value
PTHLH	0.00129635
IGFBP3	0.00218624
IGFBP1	0.00834791
SULF2	0.0120859
ITIH3	0.0141351
SLBP	0.0179134
AMH	0.02286
NISCH	0.0246175
NCOA3	0.036951
TLR9	0.0417345
DOT1L	0.0566024
RUNX2	0.0740677
ALAS1	0.0791753
STAB1	0.0928505
TGFA	0.118833
WDR82	0.139546
ITIH4	0.148136
SF3A2	0.166202
ITIH1	0.19789
TWF2	0.216369
SNORD19	0.23935
CHST11	0.24009
TACC3	0.243476
SFMBT1	0.269135
PBRM1	0.299917
MUSTN1	0.311127
AP3D1	0.349914
GLYCTK	0.395117
TNNC1	0.403946
PIK3R1	0.407896
GNL3	0.412444
C19orf36	0.473969
REP15	0.479158
RFT1	0.538227
NEK4	0.553272
TMEM129	0.575731
SPCS1	0.579978
NT5DC2	0.591439
TMEM110	0.61394
SENP6	0.617259
SUPT3H	0.639171
