# Supplementary material for: Novel Genetic Variants for Cartilage Thickness and Hip Osteoarthritis
Source: PLoS Genet. 2016 Oct 4;12(10):e1006260. doi: 10.1371/journal.pgen.1006260 (PMC5049763; doi:10.1371/journal.pgen.1006260)
Supplement: S6 Table — (XLSX) [file pgen.1006260.s007.xlsx]

## Sheet: Supplementary table 6
Table S6: Results from the DEPICT analysis*/**
							DEPICT results
SNP	Chr.	SNP location	Locus start	Locus end	Number of genes in locus	nearest genes	Gene symbol	Nominal P value	Gene closest to lead SNP	False discovery rate < 5%
rs10471753	5	67818952	67318952	68318952	1	PIK3R1	PIK3R1	7.35e-05	Yes	Yes
rs10492367	12	28014970	27514970	28514970	6	KLHL42;PTHLH	KLHL42	0.00502531	Yes	Yes
rs10948155;rs12206662	6	44687957	44187957	45876221	4	SUPT3H; RUNX2	RUNX2	0.00151476	Yes	Yes
rs11177	3	52721305	52221305	53221305	24	GNL3	WDR82	0.0360605	No	No
rs11880992	19	2176403	1676403	2676403	22	DOT1L	REXO1	0.00161582	No	Yes
rs11880992	19	2176403	1676403	2676403	22	DOT1L	DOT1L	0.00193433	Yes	Yes
rs11880992	19	2176403	1676403	2676403	22	DOT1L	CSNK1G2	0.00490732	No	Yes
rs2236995	4	1704542	1204542	2204542	15	SLBP	FGFR3	0.0155886	No	No
rs2862851	2	70712802	70212802	71212802	12	TGFA	VAX2	0.000885	No	Yes
rs496547	11	118576463	118076463	119076463	29	TREH; DDX6	UPK2	0.00381356	No	Yes
rs6094710	20	46095649	45595649	46595649	4	ZMYND8;NCOA3	SULF2	0.00213479	No	Yes
rs6094710	20	46095649	45595649	46595649	4	ZMYND8;NCOA3	EYA2	0.00399329	No	Yes
rs788748	2	46026181	45526181	46526181	2	IGFBP3	IGFBP3	0.00236644	Yes	Yes
rs9350591	6	76241527	75741527	76741527	7	FILIP1; SENP6	SENP6	0.0309805	Yes	No
rs835487	12	105060767	104560767	105560767	7	CHST11	CHST11	0.00103879	Yes	Yes
*No significant Gene set enrichtment found with DEPICT
**No significant Tissue set enrichment found with DEPICT
