# Supplementary material for: Novel Genetic Variants for Cartilage Thickness and Hip Osteoarthritis
Source: PLoS Genet. 2016 Oct 4;12(10):e1006260. doi: 10.1371/journal.pgen.1006260 (PMC5049763; doi:10.1371/journal.pgen.1006260)
Supplement: S7 Table — (XLSX) [file pgen.1006260.s008.xlsx]

## Sheet: Supplementary table 7
Table S7: Human and Mouse Phenotypes, gene expression in healthy tissue (human, mouse).
		Mus musculus Gene expression			Homo sapiens Gene expression	OMIM Database
SNP_locus	Gene	Bone & Cartilage Tissue	Expressed in limb during development	Bone/Cartilage development phenotype	healty cartilage tissue (n=7)	OMIM growth and limb development	Phenotype MIM nr.	Phenotype discription
rs10471753	PIK3R1	No	Yes	No	Yes	Yes	269880	SHORT syndrome
rs10492367	ARNTL2	-	-	-	-	-	-
rs10492367	CCDC91	-	-	-	-	-	-
rs10492367	KLHL42	-	-	-	-	-	-
rs10492367	MANSC4	-	-	-	-	-	-
rs10492367	MRPS35	-	-	No	Yes	-	-
rs10492367	PPFIBP1	-	-	-	Yes	-	-
rs10492367	PTHLH	Yes	Yes	Yes	Yes	Yes	613382	Brachydactyly
rs10492367	REP15	-	-	-	-	-	-
rs10492367	SMCO2	-	-	No	-	-	-
rs10948155;rs12206662	CDC5L	-	Yes	-	Yes	-	-
rs10948155;rs12206662	CLIC5	-	-	No	-	No	-
rs10948155;rs12206662	RUNX2	Yes	Yes	Yes	Yes	Yes	119600;156510	Cleidocranial and metaphyseal dysplasia
rs10948155;rs12206662	SUPT3H	-	-	No	Yes	-	-
rs11177	BAP1	Yes	Yes	Yes	Yes	No	-
rs11177	DNAH1	-	-	No	-	-	-
rs11177	GLT8D1	-	-	No	Yes	-	-
rs11177	GLYCTK	No	No	-	Yes	No	-
rs11177	GNL3	No	-	No	Yes	-	-
rs11177	ITIH1	-	-	-	-	-	-
rs11177	ITIH3	-	-	-	-	-	-
rs11177	ITIH4	-	-	No	Yes	No	-
rs11177	MUSTN1	-	-	-	-	-	-
rs11177	NEK4	-	-	-	-	-	-
rs11177	NISCH	-	-	-	Yes	-	-
rs11177	NT5DC2	Yes	No	-	Yes	-	-
rs11177	PBRM1	-	-	No	Yes	-	-
rs11177	PHF7	No	No	-	Yes	-	-
rs11177	PPM1M	-	-	-	Yes	-	-
rs11177	PRKCD	-	No	No	Yes	No	-
rs11177	RFT1	No	No	-	-	No	-
rs11177	RP11-894J14.5	-	-	-	-	-	-
rs11177	RP5-966M1.6	-	-	-	-	-	-
rs11177	SEMA3G	-	-	No	-	-	-
rs11177	SFMBT1	-	-	-	Yes	-	-
rs11177	SMIM4	-	-	-	-	-	-
rs11177	SPCS1	Yes	Yes	-	Yes	-	-
rs11177	STAB1	-	-	No	Yes	-	-
rs11177	TLR9	-	-	No	-	-	-
rs11177	TMEM110	-	-	-	-	-	-
rs11177	TNNC1	Yes	Yes	No	Yes	No	-
rs11177	TWF2	No	No	No	-	-	-
rs11177	WDR82	-	-	-	-	-	-
rs11880992	ABHD17A	-	-	-	Yes	-	-
rs11880992	ADAT3	-	-	-	-	No	-
rs11880992	AMH	No	No	No	-	No	-
rs11880992	AP3D1	-	-	No	Yes	-	-
rs11880992	ATP8B3	-	-	No	-	-	-
rs11880992	BTBD2	-	-	-	-	-	-
rs11880992	C19orf35	-	-	-	Yes	-	-
rs11880992	CSNK1G2	No	-	-	-	-	-
rs11880992	DOT1L	No	No	No	-	-	-
rs11880992	GADD45B	Yes	Yes	No	Yes	-	-
rs11880992	GNG7	-	-	No	Yes	-	-
rs11880992	IZUMO4	-	-	-	-	-	-
rs11880992	JSRP1	-	-	No	-	-	-
rs11880992	KLF16	-	-	-	Yes	-	-
rs11880992	LINGO3	-	Yes	-	-	-	-
rs11880992	LMNB2	-	-	No	Yes	No	-
rs11880992	LSM7	-	-	-	Yes	-	-
rs11880992	MKNK2	-	-	No	Yes	-	-
rs11880992	MOB3A	-	-	-	Yes	-	-
rs11880992	OAZ1	-	-	-	Yes	-	-
rs11880992	ONECUT3	No	No	-	-	-	-
rs11880992	PLEKHJ1	-	-	-	-	-	-
rs11880992	REXO1	-	-	-	Yes	-	-
rs11880992	SCAMP4	-	-	-	Yes	-	-
rs11880992	SF3A2	-	-	-	Yes	-	-
rs11880992	TIMM13	-	-	-	-	-	-
rs11880992	TMPRSS9	-	-	-	-	-	-
rs2236995	C4orf48	-	-	-	-	-	-
rs2236995	CRIPAK	-	-	-	Yes	-	-
rs2236995	CTBP1	-	yes	No	Yes	-	-
rs2236995	FAM53A	-	-	-	-	-	-
rs2236995	FGFR3	Yes	Yes	Yes	Yes	Yes	100800;14600;187600;187601	skeletal dysplasia
rs2236995	LETM1	-	-	-	Yes	-	-
rs2236995	MAEA	-	-	No	Yes	-	-
rs2236995	NAT8L	-	-	No	-	No	-
rs2236995	NELFA	-	-	-	-	-	-
rs2236995	POLN	-	-	-	-	-	-
rs2236995	SLBP	Yes	Yes	-	Yes	-	-
rs2236995	TACC3	-	-	Yes	-	No	-
rs2236995	TMEM129	-	-	-	-	-	-
rs2236995	UVSSA	-	-	-	-	No	-
rs2236995	WHSC1	No	No	Yes	Yes	-	-
rs2862851	ADD2	-	-	No	-	-	-
rs2862851	ANKRD53	-	-	-	-	-	-
rs2862851	ATP6V1B1	No	No	No	-	No	-
rs2862851	C2orf42	-	-	-	-	-	-
rs2862851	CLEC4F	-	-	No	-	-	-
rs2862851	FAM136A	-	-	-	Yes	-	-
rs2862851	FIGLA	No	No	No	-	-	-
rs2862851	PCBP1	-	-	-	Yes	-	-
rs2862851	PCYOX1	No	Yes	No	Yes	-	-
rs2862851	SNRPG	-	-	-	Yes	-	-
rs2862851	TGFA	Yes	-	-	Yes	-	-
rs2862851	TIA1	-	-	No	Yes	No	-
rs2862851	VAX2	-	Yes	No	-	-	-
rs496547	ABCG4	No	Yes	No	-	-	-
rs496547	AMICA1	-	-	-	-	-	-
rs496547	ARCN1	-	-	No	-	-	-
rs496547	ATP5L	Yes	No	-	-	-	-
rs496547	BCL9L	Yes	Yes	-	-	-	-
rs496547	C2CD2L	Yes	-	-	-	-	-
rs496547	CCDC153	-	-	-	-	-	-
rs496547	CCDC84	-	-	-	-	-	-
rs496547	CD3D	-	-	No	-	No	-
rs496547	CD3E	-	-	No	-	-	-
rs496547	CD3G	-	-	No	-	No	-
rs496547	CXCR5	-	-	No	-	-	-
rs496547	DDX6	-	-	-	-	-	-
rs496547	DPAGT1	No	No	No	-	No	-
rs496547	FOXR1	-	-	-	-	-	-
rs496547	H2AFX	No	No	No	-	-	-
rs496547	HINFP	No	Yes	No	-	-	-
rs496547	HMBS	No	No	No	-	No	-
rs496547	HYOU1	-	-	No	-	-	-
rs496547	IFT46	Yes	Yes	-	-	-	-
rs496547	KMT2A	No	No	Yes	-	Yes	605130	Wiedemann-Steiner syndrome
rs496547	MPZL2	-	-	No	-	-	-
rs496547	MPZL3	-	-	Yes	-	-	-
rs496547	NLRX1	-	-	No	-	-	-
rs496547	PDZD3	-	-	No	-	-	-
rs496547	PHLDB1	-	-	-	-	-	-
rs496547	RPS25	-	-	-	-	-	-
rs496547	TMEM25	Yes	-	-	-	-	-
rs496547	TRAPPC4	-	-	-	-	-	-
rs496547	TTC36	-	-	-	-	-	-
rs496547	UBE4A	-	-	-	-	-	-
rs496547	UPK2	Yes	-	No	-	-	-
rs6094710	EYA2	-	Yes	-	-	-	-
rs6094710	NCOA3	No	No	No	Yes	-	-
rs6094710	SULF2	Yes	Yes	No	Yes	-	-
rs6094710	ZMYND8	-	-	-	Yes	-	-
rs788748	ADCY1	No	No	No		No
rs788748	SEPT7P2	-	-	-		-
rs788748	IGFBP1	-	-	No		No
rs788748	IGFBP3	Yes		Yes		No
rs835487	ALDH1L2	-	-	-	-	-	-
rs835487	C12orf45	-	-	-	Yes	-	-
rs835487	CHST11	Yes	Yes	Yes	-	-	-
rs835487	EID3	-	-	-	-	-	-
rs835487	KIAA1033	-	-	-	Yes	No	-
rs835487	SLC41A2	-	-	-	Yes	-	-
rs835487	TXNRD1	Yes	No	-	Yes	-	-
rs9350591	COL12A1	Yes	Yes	Yes	Yes	-	-
rs9350591	COX7A2	No	No	-	Yes	-	-
rs9350591	FILIP1	-	-	-	-	-	-
rs9350591	IMPG1	-	-	-	-	No	-
rs9350591	MYO6	-	-	No	Yes	No	-
rs9350591	SENP6	-	-	No	Yes	-	-
rs9350591	TMEM30A	-	-	No	Yes	-	-
yes indicates phenotype/expression, no indicates no pehnotype/gene expression and - indicates not present in database/unknown
