# Supplementary material for: Novel Genetic Variants for Cartilage Thickness and Hip Osteoarthritis
Source: PLoS Genet. 2016 Oct 4;12(10):e1006260. doi: 10.1371/journal.pgen.1006260 (PMC5049763; doi:10.1371/journal.pgen.1006260)
Supplement: S8 Table — (XLSX) [file pgen.1006260.s009.xlsx]

## Sheet: Supplementary table 8
Table S8: eQTL analysis of hipOA related SNPs
					eQTL browser
SNPs	GWAS	Chr.	SNP location	Number of genes in locus	Cis-eQTL P-value	Gene	Tissue	FDR <0.05
rs2862851	mJSW	2	70712802	12	-	-	-	-
rs788748	HipOA	2	46026181	2	-	-	-	-
rs11177	TJR	3	52721305	31	1.0654e-10	NT5DC2	Lymphoblastoid	Yes
rs2236995	mJSW	4	1704542	15	6.75169e-10	SLBP	Whole Blood	Yes
rs10471753	mJSW	5	67818952	1	0.000358894	PIK3R1	Whole Blood	No
rs10948155	mJSW	6	44687957	4	4.16406e-22	SUPT3H	Whole Blood	Yes
rs12206662	mJSW	6	45376221	4	-	-		-
rs9350591	Hip OA	6	76241527	7	-	-	-	-
rs496547	mJSW	11	118576463	29	-	-	-	-
rs10492367	HipOA	12	28014970	6	0.00014634	KLHDC5	Whole Blood	No
rs835487	THR	12	105060767	7	-	-	-	-
rs11880992	mJSW	19	2176403	22	1.09779e-15	AP3D1	Whole Blood	Yes
rs788748	Hip OA	2	46026181	4	-	-	-	-
rs6094710	hip OA	20	46095649	4	-	-	-	-
