# Supplementary material for: Novel Genetic Variants for Cartilage Thickness and Hip Osteoarthritis
Source: PLoS Genet. 2016 Oct 4;12(10):e1006260. doi: 10.1371/journal.pgen.1006260 (PMC5049763; doi:10.1371/journal.pgen.1006260)
Supplement: S9 Table — (XLSX) [file pgen.1006260.s010.xlsx]

## Sheet: Supplementary table 9 (2)
Table S9: Non-synonymous variants linked to the GWAS SNP
							Exonic SNPs LD (<0.6)
SNPs	GWAS	Chr.	SNP location	Locus start	Locus end	nearest genes	Synonymous	Gene	Nonsynonymous	Gene	3'UTR	Gene	5'UTR	Gene
rs2862851	mJSW	2	70712802	70212802	71212802	TGFA	-	-	-	-	-	-	-	-
rs788748	HipOA	2	46026181	45526181	46526181	IGFBP3	-	-	-	-	-	-	-	-
rs11177	TJR	3	52721305	52221305	53221305	GNL3	6	C3orf78; PBRM1;NEK4;ITIH1	8	GNL3;NEK4;STAB1; SPCS1;ITIH1	1	GLT8D1	2	GNL3;GLT8D1
rs2236995	mJSW	4	1704542	1204542	2204542	SLBP	-	-	-	-	-	-	-	-
rs10471753	mJSW	5	67818952	67318952	68318952	PIK3R1	-	-	-	-	-	-	-	-
rs10948155	mJSW	6	44687957	44187957	45876221	CDC5L;SUPT3H	-	-	-	-	-	-	-	-
rs12206662	mJSW	6	45376221	44187957	45876221	RUNX2	-	-	-	-	-	-	-	-
rs9350591	Hip OA	6	76241527	75741527	76741527	FILIP1; SENP6	-	-	-	-	-	-	-	-
rs496547	mJSW	11	118576463	118076463	119076463	TRH; DDX6	-	-	-	-	1	DDX6	-	-
rs10492367	HipOA	12	28014970	27514970	28514970	KLHL42;PTHLH	-	-	-	-	-	-	-	-
rs835487	THR	12	105060767	104560767	105560767	CHST11	-	-	-	-	-	-	-	-
rs11880992	mJSW	19	2176403	1676403	2676403	DOT1L	1	AP3D1	1	DOT1L	-	-	-	-
rs6094710	hip OA	20	46095649	45595649	46595649	ZMYND8;NCOA3	-	-	1	NCOA3	-	-	-	-
