# Supplementary material for: Novel Genetic Variants for Cartilage Thickness and Hip Osteoarthritis
Source: PLoS Genet. 2016 Oct 4;12(10):e1006260. doi: 10.1371/journal.pgen.1006260 (PMC5049763; doi:10.1371/journal.pgen.1006260)
Supplement: S10 Table — (XLSX) [file pgen.1006260.s011.xlsx]

## Sheet: Supplementary table 10
Table S10: Gene expression in human cartilage tissue (differential expression)
		Differential gene expression				HIP (Xu et al, PMID22659600)		KNEE (Karlsson et al, PMID20060954)
SNP locus	Gene	p-value OA lesioned tissue vs non-lesioned	Fold Change OA lesioned tissue vs non-lesioned	p-value OA lesioned tissue vs healthy	Fold Change OA lesioned tissue vs healthy	p-value OA vs NOF	Fold Change OA vs NOF	p-value OA vs NOF	Fold Change OA vs NOF
rs10471753	PIK3R1	0.00362089	0.846286	0.323978	0.832111
rs10492367	MRPS35	0.544652	1.01086	0.593889	0.976019
rs10492367	PTHLH	0.00183573	1.38003	0.0189581	1.64175
rs10492367	CCDC91	0.413388	1.02443	0.973302	1.00235
rs10492367	PPFIBP1	0.000305073	1.17619	0.539509	0.93703	0.005575	0.61207
rs10948155	SUPT3H	0.607036	1.01421	0.414778	0.938616
rs11177	SFMBT1	0.00286229	1.08389	0.675287	0.973159
rs11177	DNAH1	0.0114563	0.942477	0.962553	1.00417
rs11177	BAP1	0.119801	0.961769	0.786046	1.01612
rs11177	STAB1	0.0245575	0.848377	0.0826817	1.41179
rs11177	TNNC1	0.273576	1.12168	0.349699	1.46089
rs11177	TWF2	0.00602291	1.13774	0.00957715	1.51693
rs11177	WDR82	0.934093	0.996458	0.28178	0.887757
rs11177	GLT8D1	0.304357	1.0415	0.126824	1.1512
rs11177	NT5DC2	0.326624	1.07091	0.00285608	1.87988
rs11177	PPM1M	0.102504	0.943824	0.00305498	1.44551
rs11177	PRKCD	0.623771	0.982547	0.984716	0.997552
rs11177	GNL3	0.0457642	1.13772	0.0917748	0.843435
rs11177	NISCH	0.157516	0.94515	0.683741	0.951293
rs11177	SPCS1	0.778628	1.00913	0.222452	0.874084
rs11880992	REXO1	0.929691	1.0024	0.051485	1.122
rs11880992	MKNK2	0.389153	1.03273	3.89644e-05	0.548629	0.005575	0.575672
rs11880992	ADAT3	0.250194	1.03169	0.878608	0.990073
rs11880992	GNG7	0.689694	1.01311	0.00894342	1.30361
rs11880992	LMNB2	0.000242644	1.11945	0.00834391	1.28804
rs11880992	AP3D1	0.141661	1.06732	0.0372092	0.803163
rs11880992	GADD45B	0.0345501	1.14749	0.910389	0.974519	0.00584205	0.329153
rs11880992	CSNK1G2	0.926642	1.00383	0.265173	1.11406
rs11880992	SF3A2	0.127257	0.941551	0.0214524	0.735426
rs11880992	LSM7	0.0209819	0.903822	0.0212383	1.37073
rs11880992	OAZ1	1.24523e-05	1.11221	0.000678069	1.40889
rs2236995	MAEA	0.0451541	1.09713	0.816281	1.03258
rs2236995	CRIPAK	0.0794704	0.918132	0.332752	0.782096
rs2236995	CTBP1	0.142354	0.948189	0.788598	0.977197
rs2236995	SLBP	0.000678464	1.0957	0.957638	1.00291
rs2236995	FGFR3	1.5233e-06	0.682934	0.0204119	1.82321	0.005575	4.025
rs2862851	TGFA	0.00613181	1.14508	0.826939	0.970344
rs2862851	TIA1	0.0515269	1.1005	0.852082	1.01665
rs2862851	FAM136A	0.287044	0.966477	0.272065	1.1088
rs2862851	PCYOX1	0.000389593	0.849668	0.96791	1.00887	0.007466	2.26
rs2862851	SNRPG	0.356323	0.95536	0.498	0.930348
rs2862851	PCBP1	0.658014	1.01701	0.00627883	0.788415
rs496547	HINFP	0.0673592	0.952959	0.514241	0.958124
rs496547	HYOU1	0.00081977	1.16813	0.00167539	0.703536
rs496547	HMBS	0.00744329	1.10209	0.000148035	1.50924
rs496547	CCDC84	0.108915	0.948016	0.0196012	0.672834
rs496547	NLRX1	0.589778	1.01792	0.00823157	1.29001
rs496547	MPZL2	0.111966	0.911033	0.00906244	0.578425
rs496547	DPAGT1	0.318075	1.03415	0.226075	1.10898
rs496547	TRAPPC4	0.31466	1.03009	0.571141	0.952981
rs496547	ARCN1	0.245023	1.05985	0.00883412	0.734078
rs496547	PHLDB1	0.0179375	1.08749	7.78692e-06	2.08323	0.005575	1.7502
rs496547	ATP5L	0.00547623	0.830159	0.492261	1.11231
rs496547	RPS25	0.0742857	0.956998	0.955185	0.995937
rs6094710	ZMYND8	0.16401	1.03979	0.892153	0.989862
rs6094710	SULF2	0.0690453	1.08353	0.98749	1.0015	0.005575	2.5286
rs6094710	NCOA3	0.00791982	0.928207	0.546781	0.963002
rs788748	IGFBP3	2.0266e-09	1.77403	0.0299306	2.27836			1.3685e-10	11.472
rs835487	ALDH1L2	0.59588	0.987438	0.746401	1.01976
rs835487	TXNRD1	0.03393	1.05689	0.690236	0.97135
rs835487	SLC41A2	0.211632	1.0284	0.79997	1.01773
rs9350591	SENP6	0.327924	1.05199	0.00325406	0.699578
rs9350591	TMEM30A	0.101433	1.05534	3.13631e-06	1.62109	0.005575	1.723
rs9350591	COL12A1	0.00750499	0.746548	0.518659	1.20018			3.32846e-08	2.304
rs9350591	COX7A2	0.68681	1.01722	0.027537	1.43181
OA= osteoarthritis
NOF= Neck of femure fracture
