# Supplementary material for: Novel Genetic Variants for Cartilage Thickness and Hip Osteoarthritis
Source: PLoS Genet. 2016 Oct 4;12(10):e1006260. doi: 10.1371/journal.pgen.1006260 (PMC5049763; doi:10.1371/journal.pgen.1006260)
Supplement: S11 Table — (XLSX) [file pgen.1006260.s012.xlsx]

## Sheet: Supplementary table 11
Table S11:Association results of all Exonic variants (identified with Exome-seq) and mJSW
SNP	POS	REF	ALT	GENE	TYPE	ExonicFunc.refGene	number of individuals	allele frequency	Nr of alternative alleles	CALL_RATE	Nr REF alleles	Nr Heterozugotes	Nr homozygous alternative allele	U_STAT	SQRT_V_STAT	Effect size for alternative allele	PVALUE
rs149155853	20_46291906	T	G	SULF2	exonic	nonsynonymous	2050	0.000788633	3	0.892683	1827	3	0	-4.13634	1.73118	-1.38016	0.0168799
var_chr2_70741999	2_70741999	G	A	TGFA	exonic	nonsynonymous	2050	0.000532979	2	0.892683	1828	2	0	2.94081	1.41389	1.47107	0.0375311
var_chr4_1807584	4_1807584	C	T	FGFR3	exonic	nonsynonymous	2050	0.000569335	2	0.880488	1803	2	0	2.82307	1.41388	1.4122	0.0458599
rs11498198	6_45515007	G	A	RUNX2	exonic	nonsynonymous	2050	0.0149522	60	1	1990	60	0	15.2169	7.6342	0.261096	0.0462331
var_chr12_105151533	12_105151533	T	A	CHST11	exonic	nonsynonymous	2050	0.000568288	2	0.892195	1827	2	0	-2.7636	1.41389	-1.38243	0.0506294
var_chr4_1795764	4_1795764	G	T	FGFR3	exonic	nonsynonymous	2050	0.00113116	4	0.84439	1727	4	0	-3.38672	1.99833	-0.848098	0.0901177
rs138733364	20_46279918	C	T	NCOA3	exonic	nonsynonymous	2050	0.0019073	8	1	2042	8	0	-4.30527	2.8238	-0.539923	0.12735
rs149404438	11_118352769	G	A	KMT2A	exonic	nonsynonymous	2050	0.00226526	8	0.892195	1821	8	0	4.20449	2.82313	0.527534	0.136408
rs145188037	7_45954465	G	A	IGFBP3	exonic	nonsynonymous	2050	0.0132494	56	1	1994	56	0	-10.9067	7.38275	-0.200104	0.13959
rs2302061	19_2226772	G	C	DOT1L	exonic	nonsynonymous	2050	0.118616	455	0.939024	1526	343	56	-30.3987	21.4417	-0.0661203	0.156268
rs9332772	11_118343378	G	A	KMT2A	exonic	nonsynonymous	2050	0.00602535	24	0.999024	2025	22	1	7.1402	5.07299	0.277449	0.159281
rs41286667	4_1705399	G	A	SLBP	exonic	nonsynonymous	2050	0.00220104	9	1	2041	9	0	4.19415	2.99436	0.467772	0.161309
var_chr6_75848199	6_75848199	G	T	COL12A1	exonic	stopgain	2050	0.00103361	4	0.892683	1826	4	0	-2.78413	1.99845	-0.697112	0.163576
rs139989306	11_118344839	C	T	KMT2A	exonic	nonsynonymous	2050	0.000846666	3	0.892683	1827	3	0	-2.40023	1.73118	-0.800877	0.165605
rs201372309	6_75843651	G	A	COL12A1	exonic	nonsynonymous	2050	0.00101735	3	0.892683	1827	3	0	-2.37276	1.73118	-0.791714	0.170499
rs138206172	19_2210451	C	G	DOT1L	exonic	nonsynonymous	2050	0.000731428	3	0.917561	1878	3	0	-2.19294	1.73122	-0.731679	0.205263
rs41283354	20_46262263	A	G	NCOA3	exonic	nonsynonymous	2050	0.00115498	4	0.892683	1826	4	0	-2.52507	1.99845	-0.632245	0.206405
var_chr4_1808576	4_1808576	G	T	FGFR3	exonic	nonsynonymous	2050	0.00127319	5	0.881463	1802	5	0	-2.79225	2.23368	-0.559642	0.211277
rs150778990	12_105151387	G	A	CHST11	exonic	nonsynonymous	2050	0.000727223	3	0.892683	1827	3	0	-2.13223	1.73119	-0.711454	0.218077
var_chr6_75797436	6_75797436	G	A	COL12A1	exonic	nonsynonymous	2050	0.00042933	2	0.892195	1827	2	0	-1.71155	1.41389	-0.856167	0.226077
rs200661860	19_2214564	C	T	DOT1L	exonic	nonsynonymous	2050	0.000853226	3	0.892683	1827	3	0	2.05247	1.73118	0.684844	0.235785
rs200806631	20_46279753	G	A	NCOA3	exonic	nonsynonymous	2050	0.000582739	2	0.892683	1828	2	0	-1.65759	1.41389	-0.829173	0.241052
rs2230782	20_46264888	G	C	NCOA3	exonic	nonsynonymous	2050	0.0878842	364	1	1705	326	19	-21.101	18.3734	-0.0625061	0.250782
var_chr4_1808584	4_1808584	G	T	FGFR3	exonic	nonsynonymous	2050	0.00160979	6	0.882927	1804	6	0	-2.54781	2.44621	-0.425775	0.297628
var_chr4_1808975	4_1808975	G	T	FGFR3	exonic	nonsynonymous	2050	0.000788217	3	0.872683	1786	3	0	1.66282	1.73115	0.55485	0.336789
rs200013941	19_2222158	C	T	DOT1L	exonic	nonsynonymous	2050	0.000691104	3	0.99561	2038	3	0	1.65723	1.73133	0.552869	0.338467
var_chr19_2210501	19_2210501	G	T	DOT1L	exonic	nonsynonymous	2050	0.000551838	2	0.857073	1755	2	0	1.33042	1.41386	0.665542	0.346713
rs240736	6_75848181	A	G	COL12A1	exonic	nonsynonymous	2050	0.282492	1154	0.998537	1059	822	166	25.8431	28.913	0.0309142	0.371417
var_chr19_2210834	19_2210834	C	T	DOT1L	exonic	nonsynonymous	2050	0.000428634	1	0.889756	1823	1	0	-0.867345	1.00004	-0.867267	0.385774
var_chr19_2207578	19_2207578	G	T	DOT1L	exonic	nonsynonymous	2050	0.00208053	7	0.892195	1822	7	0	2.27684	2.64153	0.326304	0.38872
rs34369939	6_75814950	A	G	COL12A1	exonic	nonsynonymous	2050	0.0117398	47	1	2003	47	0	5.83982	6.77877	0.127086	0.38897
rs143998546	11_118342559	C	A	KMT2A	exonic	nonsynonymous	2050	0.000832362	3	1	2047	3	0	-1.48985	1.73133	-0.497028	0.389502
rs3730089	5_67588148	G	A	PIK3R1	exonic	nonsynonymous	2050	0.151458	624	1	1474	528	48	-18.5045	23.0304	-0.0348879	0.421696
rs200091648	6_75844555	C	T	COL12A1	exonic	nonsynonymous	2050	0.000830433	3	0.892195	1826	3	0	1.33052	1.73118	0.443953	0.442153
var_chr6_75834085	6_75834085	A	T	COL12A1	exonic	nonsynonymous	2050	0.00105465	4	0.881463	1803	4	0	-1.52384	1.99842	-0.381561	0.44575
rs970547	6_75797302	C	T	COL12A1	exonic	nonsynonymous	2050	0.779684	3194	0.999024	99	704	1245	19.9549	26.5175	0.0283781	0.45174
rs117038107	6_75834860	G	A	COL12A1	exonic	nonsynonymous	2050	0.006266	25	0.997561	2020	25	0	-3.63226	4.97093	-0.146995	0.464962
rs148230565	12_105151192	G	C	CHST11	exonic	nonsynonymous	2050	0.000904294	3	0.892683	1827	3	0	-1.1699	1.73118	-0.390357	0.499181
rs147065672	3_52726942	C	G	GNL3	exonic	nonsynonymous	2050	0.00114902	4	0.892683	1826	4	0	-1.30478	1.99845	-0.326701	0.513823
rs142401598	20_46318883	C	T	SULF2	exonic	nonsynonymous	2050	0.00076023	3	0.892683	1827	3	0	-1.11871	1.73118	-0.373278	0.518142
rs34216132	3_52727675	G	C	GNL3	exonic	nonsynonymous	2050	0.00299499	12	1	2038	12	0	-2.14294	3.45505	-0.179515	0.535104
rs144254604	20_46275938	G	A	NCOA3	exonic	nonsynonymous	2050	0.00268507	10	0.892683	1820	10	0	1.91043	3.15464	0.19197	0.544784
rs201584115	6_45480010	C	T	RUNX2	exonic	nonsynonymous	2050	0.000296452	1	0.892683	1829	1	0	-0.597978	1.00005	-0.597924	0.549873
var_chr4_1807110	4_1807110	G	T	FGFR3	exonic	nonsynonymous	2050	0.000840815	3	0.888293	1818	3	0	-1.00095	1.73118	-0.333986	0.563136
var_chr6_75811747	6_75811747	C	T	COL12A1	exonic	nonsynonymous	2050	0.000794591	3	0.892683	1827	3	0	0.99514	1.73118	0.332046	0.565405
rs56218501	20_46365636	C	T	SULF2	exonic	nonsynonymous	2050	0.212141	874	1	1267	692	91	14.1427	26.1498	0.0206821	0.588622
rs199684959	6_75847178	G	C	COL12A1	exonic	nonsynonymous	2050	0.000903368	3	0.886341	1814	3	0	0.882517	1.73117	0.294471	0.610206
var_chr19_2217882	19_2217882	G	T	DOT1L	exonic	nonsynonymous	2050	0.00108097	4	0.885854	1812	4	0	1.01253	1.99844	0.253529	0.612393
rs11177	3_52721305	G	A	GNL3	exonic	nonsynonymous	2050	0.392916	1604	1	752	992	306	-15.184	31.0089	-0.0157911	0.62437
rs9282734	7_45956969	T	G	IGFBP3	exonic	nonsynonymous	2050	0.00351128	15	1	2035	15	0	1.79717	3.86002	0.120617	0.641512
var_chr11_118353178	11_118353178	A	G	KMT2A	exonic	nonsynonymous	2050	0.000331848	1	0.892195	1828	1	0	0.465372	1.00005	0.46533	0.64168
rs35523808	6_75834971	T	A	COL12A1	exonic	nonsynonymous	2050	0.0431267	177	1	1876	171	3	5.89636	12.9547	0.0351341	0.649
rs186328815	6_75811764	C	T	COL12A1	exonic	nonsynonymous	2050	0.00083899	3	0.892683	1827	3	0	-0.770883	1.73118	-0.257219	0.656108
rs200520924	6_75853051	T	G	COL12A1	exonic	nonsynonymous	2050	0.000263314	1	0.892683	1829	1	0	0.439522	1.00004	0.439483	0.660298
rs200443479	6_75899061	G	A	COL12A1	exonic	nonsynonymous	2050	0.000673623	3	0.995122	2037	3	0	0.723607	1.73133	0.241403	0.675985
rs144312303	5_67586574	G	T	PIK3R1	exonic	nonsynonymous	2050	0.00122064	5	0.892683	1825	5	0	-0.926375	2.23372	-0.185664	0.678345
rs17881656	4_1806131	T	C	FGFR3	exonic	nonsynonymous	2050	0.00386112	15	0.892683	1816	13	1	-1.66527	4.10948	-0.0986076	0.685312
var_chr6_75806998	6_75806998	T	C	COL12A1	exonic	nonsynonymous	2050	0.000859436	3	0.892683	1827	3	0	-0.682748	1.73119	-0.227809	0.6933
rs201843576	19_2217786	G	A	DOT1L	exonic	nonsynonymous	2050	0.0023119	8	0.887805	1812	8	0	-1.05657	2.8231	-0.13257	0.708211
var_chr19_2216504	19_2216504	G	T	DOT1L	exonic	nonsynonymous	2050	0.000601977	2	0.87122	1785	0	1	-0.713176	2.00008	-0.17828	0.72141
var_chr19_2226749	19_2226749	C	T	DOT1L	exonic	nonsynonymous	2050	0.000967682	3	0.858537	1758	1	1	-0.787374	2.23564	-0.157536	0.724694
rs201988277	6_75823017	G	A	COL12A1	exonic	nonsynonymous	2050	0.00185394	6	0.871707	1781	6	0	-0.833428	2.44615	-0.139284	0.733322
rs45530531	11_118828867	C	T	UPK2	exonic	nonsynonymous	2050	0.00130424	4	0.892683	1826	4	0	0.661966	1.99845	0.165748	0.740464
rs181511246	6_75848630	C	G	COL12A1	exonic	nonsynonymous	2050	0.00234424	9	1	2041	9	0	0.895809	2.99436	0.0999095	0.764814
rs139332405	6_75875241	C	T	COL12A1	exonic	nonsynonymous	2050	0.00106811	4	0.892683	1826	4	0	0.530266	1.99845	0.132772	0.790748
rs41266761	6_75797391	C	T	COL12A1	exonic	nonsynonymous	2050	0.00675579	28	0.999024	2020	28	0	-1.38292	5.25688	-0.0500428	0.792497
var_chr11_118342742	11_118342742	C	G	KMT2A	exonic	nonsynonymous	2050	0.000568731	2	0.874146	1790	2	0	-0.335168	1.41387	-0.167665	0.812613
rs35710072	6_75823372	T	C	COL12A1	exonic	nonsynonymous	2050	0.000682312	3	1	2047	3	0	-0.358268	1.73133	-0.119522	0.836063
rs2289247	3_52727257	G	A	GNL3	exonic	nonsynonymous	2050	0.41551	1694	1	698	1010	342	-6.22962	31.2854	-0.00636472	0.842167
var_chr4_1807581	4_1807581	C	A	FGFR3	exonic	nonsynonymous	2050	0.000870598	3	0.881951	1805	3	0	-0.301801	1.73117	-0.100703	0.861603
var_chr6_75875409	6_75875409	G	A	COL12A1	exonic	nonsynonymous	2050	0.000788706	3	0.891707	1825	3	0	-0.258429	1.73118	-0.0862298	0.881333
rs141981005	5_67576437	C	T	PIK3R1	exonic	nonsynonymous	2050	0.000710679	2	0.892683	1828	2	0	0.180919	1.41389	0.0905007	0.898182
var_chr19_2223364	19_2223364	G	C	DOT1L	exonic	nonsynonymous	2050	0.00213641	8	0.892683	1822	8	0	0.355054	2.82314	0.044548	0.899918
rs140611154	19_2476388	A	G	GADD45B	exonic	nonsynonymous	2050	0.00154678	5	0.891707	1823	5	0	-0.256858	2.23372	-0.0514796	0.908452
rs145028869	11_118373914	G	A	KMT2A	exonic	nonsynonymous	2050	0.000511266	2	0.892683	1828	2	0	0.120425	1.41389	0.0602401	0.932124
rs149561356	20_46275917	A	C	NCOA3	exonic	nonsynonymous	2050	0.0016174	6	0.892683	1824	6	0	0.205828	2.44625	0.0343955	0.932945
rs141593495	6_75828890	G	A	COL12A1	exonic	nonsynonymous	2050	0.00162978	6	0.892683	1824	6	0	0.19147	2.44625	0.0319963	0.937613
rs139773438	4_1808395	A	G	FGFR3	exonic	nonsynonymous	2050	0.000315996	1	0.888293	1820	1	0	-0.0730837	1.00004	-0.0730772	0.941742
rs117099452	11_118376925	A	G	KMT2A	exonic	nonsynonymous	2050	0.00332725	14	1	2036	14	0	-0.244607	3.73005	-0.0175808	0.947714
var_chr4_1808570	4_1808570	G	T	FGFR3	exonic	nonsynonymous	2050	0.00110333	4	0.880976	1802	4	0	0.125646	1.99842	0.0314612	0.949868
var_chr19_2216495	19_2216495	G	T	DOT1L	exonic	nonsynonymous	2050	0.000849588	3	0.871707	1785	1	1	-0.13187	2.23565	-0.0263838	0.952964
rs61735104	4_1806629	C	T	FGFR3	exonic	nonsynonymous	2050	0.00682671	28	0.997073	2016	28	0	0.298477	5.25681	0.0108011	0.954721
var_chr4_1808976	4_1808976	G	T	FGFR3	exonic	nonsynonymous	2050	0.00111187	4	0.871707	1783	4	0	0.0547925	1.9984	0.0137201	0.978126
rs61748368	20_46265385	C	T	NCOA3	exonic	nonsynonymous	2050	0.000509639	2	0.892195	1827	2	0	-0.0353967	1.41389	-0.0177065	0.980027
rs151237641	3_52728058	C	G	GNL3	exonic	nonsynonymous	2050	0.00242318	9	0.892195	1820	9	0	-0.0211263	2.99356	-0.00235748	0.994369
var_chr6_75893092	6_75893092	G	T	COL12A1	exonic	nonsynonymous	2050	0.000437191	2	0.891707	1826	2	0	-0.00570043	1.41389	-0.00285152	0.996783
SNP	POS	REF	ALT	GENE	TYPE	ExonicFunc.refGene	N_INFORMATIVE	AF	INFORMATIVE_ALT_AC	CALL_RATE	N_REF	N_HET	N_ALT	U_STAT	SQRT_V_STAT	ALT_EFFSIZE	PVALUE
