# Supplementary material for: Novel Genetic Variants for Cartilage Thickness and Hip Osteoarthritis
Source: PLoS Genet. 2016 Oct 4;12(10):e1006260. doi: 10.1371/journal.pgen.1006260 (PMC5049763; doi:10.1371/journal.pgen.1006260)
Supplement: S12 Table — (XLSX) [file pgen.1006260.s013.xlsx]

## Sheet: Supplementary Table 12
Table S12: Results of multivariate analyses testing the joint effect of GWAS hits and exome variants on mJSW
	GWAS SNP		GWAS SNP + exome variant
TGFa	Beta	P-val	Beta	P-val
rs2862851_T	-0.043617	0.00821	-0.081026	0.00276
var_chr2_70741999_A			1.07856	0.05933
Age	-0.005671	0.01512	-0.005904	0.01702
Gender	-0.281151	1.36e-14	-0.283562	1.84e-13
	GWAS SNP		GWAS SNP + exome variant
FGFR3	Beta	P-val	Beta	P-val
rs2236995_T	0.042904	0.0941	0.050218	0.07475
var_chr4_1795764_T			-0.657069	0.10696
Age	-0.005663	0.0154	-0.007078	0.00565
Gender	-0.283374	9.22e-15	-0.280465	2.18e-12
	GWAS SNP		GWAS SNP + exome variant
RUNX2	Beta	P-val	Beta	P-val
rs12206662_A	-0.047772	0.3256	-0.043398	0.37088
rs10471753_G	-0.084897	0.00122	-0.084158	0.00134
rs11498198_A			0.206784	0.05095
Age	-0.005657	0.002337	-0.005439	0.01985
Gender	-0.281286	0.0363	-0.279066	1.97e-14
	GWAS SNP		GWAS SNP + exome variant
SULF2	Beta	P-val	Beta	P-val
rs6094710_A	-0.11175	0.1102	-0.077846	0.2837
rs149155853_G			-1.13975	0.015
Age	-0.005871	0.0121	-0.006311	0.0109
Gender	-0.282801	1.03e-14	-0.290797	5.2e-14
