# Supplementary material for: Novel Genetic Variants for Cartilage Thickness and Hip Osteoarthritis
Source: PLoS Genet. 2016 Oct 4;12(10):e1006260. doi: 10.1371/journal.pgen.1006260 (PMC5049763; doi:10.1371/journal.pgen.1006260)
Supplement: S13 Table — (XLSX) [file pgen.1006260.s014.xlsx]

## Sheet: Supplementary table 13
Table S13: Variants in linkage disequilibrium with rs11880992 which are located in regulatory regions
				ChIP-seq signal
SNP*	LD (r²)	LD (D')	Annotation	Input	H3K4me1	H3K4me3	H3K9me3	H3K9ac	H3K27me3	H3K36me3		Enrichment	Chromatin state	Chromatin state Osteoblast
rs25672	0.56	0.76	Synonymous AP3D1	5	1.25	1.75	0.25	3.75	0.5	20		-	Transcription	Transcription
rs200196515	0.85	0.99	Intronic DOT1L	3.5	14.5	7	0	6.25	0	1		H3K4me1	Enhancer [active]	Enhancer [active]
rs4807205	0.71	0.97	Intronic DOT1L	1	13.5	3.25	0.25	4.25	0.25	0.5		H3K4me1	Enhancer [active]	Enhancer [active]
rs12983458	0.72	0.98	Intronic DOT1L	2.5	30.75	10	0.75	9.75	1	2.25		H3K4me1	Enhancer [active]	Flanking TSS Upstream
rs4807208	0.72	0.98	Intronic DOT1L	2.5	14.5	2.25	1.25	4	0.75	4		H3K4me1 H3K9ac	Enhancer [active]	Enhancer [active]
rs2108524	0.72	0.98	Intronic DOT1L	5	10	1.25	1.25	3	0.25	4.5		H3K4me1	Transcription [enhancer - like]	Enhancer [active]
rs12983357	0.86	0.98	Intronic DOT1L	3	6.75	1.5	1	3.5	0.75	3.25		H3K4me1	Transcription [enhancer - like]	Enhancer[weak]
rs12986413	0.72	0.98	Intronic DOT1L	2	8.75	2.25	0.5	4.25	1	3		H3K4me1	Transcription [enhancer - like]	Enhancer[weak]
rs11880992**	1	1	Intronic DOT1L	4.5	5.5	1	0.5	2.5	0.25	7.25		-	Transcription [weak]	Transcription [weak]
rs12609327	0.62	0.98	Intronic DOT1L	4	39.5	7	0.5	9.5	0.25	5		H3K4me1	Enhancer [active]	Enhancer [active]
rs2864419	0.76	0.98	Intronic DOT1L	5.5	18.25	3.5	0.75	4.5	0.25	5.75		H3K4me1	Enhancer [weak]	Enhancer [weak]
rs2240127	0.62	0.99	Intronic DOT1L	3.5	37	4.25	1.25	7.5	NA	12		H3K4me1	Enhancer	Enhancer
rs2074554	0.6	0.88	Intronic DOT1L	5	19.5	4.25	0.75	11.25	NA	3.5		H3K4me1 H3K9ac	Enhancer[weak]	Enhancer[active]
rs3815308	0.57	0.78	Nonsynonymous DOT1L	1	0.25	NA	0.25	0.5	0	11		-	Transcription	Transcription [weak]
*All variants reported are in linkage disequilibrium with rs11880992 (r² ≥0.5)
** GWAS signal, p = 1.1E-14
