# Supplementary material for: Novel Genetic Variants for Cartilage Thickness and Hip Osteoarthritis
Source: PLoS Genet. 2016 Oct 4;12(10):e1006260. doi: 10.1371/journal.pgen.1006260 (PMC5049763; doi:10.1371/journal.pgen.1006260)
Supplement: S14 Table — (XLSX) [file pgen.1006260.s015.xlsx]

## Sheet: Supplementary table 14
Table S14: Variants in linkage disequilibrium with rs496547 which are located in regulatory regions
				ChIP-seq signal
SNP*	LD (r²)	LD (D')	Annotation	Input	H3K4me1	H3K4me3	H3K9me3	H3K9ac	H3K27me3	H3K36me3		Enrichment	Chromatin state
rs496547**	1	1	AP002954.4	2	9.5	1.75	1	3	4	0.5		-	Polycomb repressed [weak]
rs581062	0.75	0.9	Intronic DD6X	3	0.25	0.25	1.5	1.5	0.5	24.25		H3K4me3 H3K9ac H3K36me3	Transcription
rs499343	0.69	0.85	Intronic DD6X	3	1.25	0.75	1.25	4.25	0.5	12.25		H3K4me3 H3K9ac H3K36me3	Transcription
rs524590	0.71	0.87	Intronic DD6X	2.5	10.75	1.75	1	6.5	0	7		H3K4me3 H3K9ac	Transcription [enhancer - like]
rs1790189	0.7	0.87	Intronic DD6X	3	1	1.25	0	1.5	0.5	6.75		H3K4me3 H3K9ac H3K36me3	Transcription
rs1784293	0.62	0.8	Intronic DD6X	2.5	2	1.25	0	0.75	0.25	5.25		H3K4me3 H3K9ac H3K36me3	Transcription
rs540180	0.7	0.87	Intronic DD6X	2	1.75	0.75	1.75	4.25	0.25	12.75		H3K4me3 H3K9ac	Transcription
rs10548419	0.7	0.87	Intronic DD6X	2	2.25	0.75	1.25	3.25	0.25	18		H3K4me3 H3K9ac	Transcription
rs2508916	0.69	0.86	Intronic DD6X	1.5	2.5	1.5	1.25	1.75	0	8.5		H3K4me3 H3K9ac	Transcription [weak]
rs598373	0.68	0.86	2.5kb from 5' of DDX6	3	3.75	3	1.5	3.25	0.5	1.25		H3K4me3 H3K9ac	Polycomb repressed [weak]
*All variants reported are in linkage disequilibrium with rs496547 (r² ≥0.6)
** GWAS Signal, p = 4.7E-07
