# Supplementary material for: Novel Genetic Variants for Cartilage Thickness and Hip Osteoarthritis
Source: PLoS Genet. 2016 Oct 4;12(10):e1006260. doi: 10.1371/journal.pgen.1006260 (PMC5049763; doi:10.1371/journal.pgen.1006260)
Supplement: S15 Table — (XLSX) [file pgen.1006260.s016.xlsx]

## Sheet: Supplementary table 15
Table S15: Variants in linkage disequilibrium with rs104948155 which are located in regulatory regions
					ChIP-seq signal
SNP*	bp	LD (r²)	LD (D')	Annotation	Input	H3K4me1	H3K4me3	H3K9me3	H3K9ac	H3K27ac	H3K27me3	H3K36me3		Enrichment	Chromatin state
rs10948155**	44687957	1	1	89kb from 3' of SUPT3H	3	0.75	1.33	1	1.5	na	5.5	2.25		-	Quiescent
rs1552196		0.83	0.95	79kb from 3' of SUPT3H	5	29	5.5	2	2.25	6	1.75	0.5		H3K4me1_187	Enhancer [weak]
rs9472367		0.5	0.87	2.5kb from 3' of SUPT3H	7	15.75	1.75	0.5	3.25	4	1.5	1.25		H3K4me1_132	Enhancer [weak]
rs12202704		0.58	0.87	SUPT3H Intronic	2.5	29.5	6	0.75	5.5	38	0.75	1.75		H3K4me1 H3K27ac	Enhancer [active]
rs10484625		0.58	0.87	SUPT3H Intronic	6	40	14.75	2	7.5	30	1.25	2		H3K4me1 H3K27ac	Enhancer [active]
rs12197755	45387495	0.5	0.73	Intronic Runx2	4	9.5	64.75	0.5	24.25	15	1	3.25		H3K4me1 H3K4me3 H3K9ac	Transcription start site [active]
rs62400353	45387899	0.5	0.73	Intronic Runx2	7	19.25	100	0.75	31.75	28	1	2		H3K4me3 H3K9ac	Transcription start site [upstream]
*All variants reported are in linkage disequilibrium with rs10948155 (r² ≥0.5)
**GWAS signal, p = 4.1E-10
