# Supplementary material for: Novel Genetic Variants for Cartilage Thickness and Hip Osteoarthritis
Source: PLoS Genet. 2016 Oct 4;12(10):e1006260. doi: 10.1371/journal.pgen.1006260 (PMC5049763; doi:10.1371/journal.pgen.1006260)
Supplement: S16 Table — (XLSX) [file pgen.1006260.s017.xlsx]

## Sheet: Supplementary table 16
Table S16: Variants in linkage disequilibrium with rs2862851 which are located in regulatory regions
				ChIP-seq signal
SNP*	LD (r²)	LD (D')	Annotation	Input	H3K4me1	H3K4me3	H3K9me3	H3K9ac	H3K27me3	H3K36me3		Enrichment	Chromatin state
rs3821264	0.87	0.99	TGFA intronic	2	NA	0.75	0.5	1.5	10	0.75		H3K27me3	Polycomb repressed
rs2862851**	1	1	TGFA intronic	2	0.5	0.5	1.25	1.75	10	1.25		-	Polycomb repressed [weak]
rs7561547	0.93	1	TGFA intronic	2.5	1.5	0.5	2	1.25	12.75	0.75		H3K27me3	Polycomb repressed
rs7561997	0.76	1	TGFA intronic	4.5	2	0.75	0.75	2.25	9	1		H3K27me3	Polycomb repressed
rs2902345	1	1	TGFA intronic	2	6	1	1.75	5.25	8.25	0.75		H3K27me3	Polycomb repressed
rs3821262	0.81	1	TGFA intronic	3	1	0.25	1.75	1.75	8.5	1.5		H3K27me3	Polycomb repressed
*All variants reported are in linkage disequilibrium with rs2862851 (r² ≥0.6)
** GWAS Signal, p = 1.6E-10
