# Supplementary material for: Novel Genetic Variants for Cartilage Thickness and Hip Osteoarthritis
Source: PLoS Genet. 2016 Oct 4;12(10):e1006260. doi: 10.1371/journal.pgen.1006260 (PMC5049763; doi:10.1371/journal.pgen.1006260)
Supplement: S17 Table — (XLSX) [file pgen.1006260.s018.xlsx]

## Sheet: Supplementary table 17
Table S17: Variants in linkage disequilibrium with rs2206662 which are located in regulatory regions
				ChIP-seq signal
SNP*	LD (r²)	LD (D')	Annotation	Input	H3K4me1	H3K4me3	H3K9me3	H3K9ac	H3K27ac	H3K27me3	H3K36me3		Enrichment	Chromatin state
rs12206662**	1	1	Intronic Runx2	2	3.25	0.67	1.75	0.5	2	2	9.25		-	Transcription [weak]
rs140838642	0.84	0.96	Intronic Runx2	2	15	3.5	0.5	2	9	1	10.5		H3K4me1 H3K27me3 H3K36me3	Transcription[enhancer like]
*All variants reported are in linkage disequilibrium with rs12206662 (r² ≥0.6)
**GWAS signal, p = 6.0E-10
