# Supplementary material for: Novel Genetic Variants for Cartilage Thickness and Hip Osteoarthritis
Source: PLoS Genet. 2016 Oct 4;12(10):e1006260. doi: 10.1371/journal.pgen.1006260 (PMC5049763; doi:10.1371/journal.pgen.1006260)
Supplement: S18 Table — (XLSX) [file pgen.1006260.s019.xlsx]

## Sheet: Supplementary table 18
Table S18: Variants in linkage disequilibrium with rs10471753 which are located in regulatory regions
				Chondrogenic Cells
				ChIP-seq signal
SNP*	LD (r²)	LD (D')	Annotation	Input	H3K4me1	H3K4me3	H3K9me3	H3K9ac	H3K27me3	H3K36me3		Enrichment	Chromatin state	Chromatin state Osteoblast
rs10471753**	1	1	752bp from 5' of CTC-537E7.1	2	4	1.75	1.25	1	1.75	1.25		-	Quiescent	Polycomb repressed [weak]
rs1363857	0.88	0.96	138bp from 5' of CTC-537E7.2	3	25.5	5.5	1.25	3.25	1.5	0.75		H3K4me1	Enhancer [weak]	Enhancer[bilvalent]
rs1363856	0.88	0.96	140bp from 5' of CTC-537E7.2	3	25.5	5.5	1.25	3.25	1.5	0.75		H3K4me1	Enhancer [weak]	Enhancer[bilvalent]
rs13356158	0.87	0.96	489bp from 5' of CTC-537E7.2	6	40.25	18	1.25	6.5	1.25	1.5		H3K4me1	Transcription start site [downstream]	Enhancer [weak]
rs17257909	0.86	0.96	999bp from 5' of CTC-537E7.2	6	22	19.75	1.75	10.75	0.25	0		H3K4me1	Transcription start site [downstream]	Transcription start site [downstream]
*All variants reported are in linkage disequilibrium with rs10471753 (r² ≥0.6)
**GWAS signal, p = 4.9E-09
